# Supplementary material for: Molecular, anatomical, and functional organization of lung interoceptors
Source: bioRxiv. 2025 Nov 13:2021.11.10.468116. Preprint. [Version 2] doi: 10.1101/2021.11.10.468116 (PMC12642431; doi:10.1101/2021.11.10.468116)
Supplement: Supplement 3 [file media-3.xlsx]

## Sheet: Sheet1
Mouse No.	Genotype	No. of neurons sequenced	No. of tdTomato+ neurons
1	wildtype	11
2	wildtype	5
3	wildtype	8
4	wildtype	13
5	CGRPαCreER/+; Ai14	16	3
6	Wnt1-Cre; Ai14	13	3
7	Phox2b-Cre; Ai14	13	10
8	CGRPαCreER/+; Ai14	9	4
9	Phox2b-Cre; Ai14	16	14
10	CGRPαCreER/+; Ai14	3	3
11	wildtype	15
12	wildtype	14
